# Supplementary material for: Apigenin Inhibits the Growth of Esophageal Squamous Cell Carcinoma (ESCC) Cells by Harnessing the Expression of MicroRNAs
Source: Biomolecules. 2026 Feb 28;16(3):366. doi: 10.3390/biom16030366 (PMC13023640; doi:10.3390/biom16030366)
Supplement: Supplementary file 1 [file biomolecules-16-00366-s001.zip]

Archive with 1 entries (1 files):
- biomolecules-4104293-supplementary.pdf
